# Supplementary material for: Lactobacillus casei Improve Anti-Tuberculosis Drugs-Induced Intestinal Adverse Reactions in Rat by Modulating Gut Microbiota and Short-Chain Fatty Acids
Source: Nutrients. 2022 Apr 17;14(8):1668. doi: 10.3390/nu14081668 (PMC9032531; doi:10.3390/nu14081668)
Supplement: Supplementary file 1 [file nutrients-14-01668-s001.zip]

Archive with 1 entries (1 files):
- nutrients-1672095-supplementary.pdf
